# Supplementary material for: Improved calibration estimators for the total cost of health programs and application to immunization in Brazil
Source: PLoS One. 2019 Mar 6;14(3):e0212401. doi: 10.1371/journal.pone.0212401 (PMC6402677; doi:10.1371/journal.pone.0212401)
Supplement: S1 Dataset — (TXT) [file pone.0212401.s003.txt]

GEN1_State	GEN1_Muni	GEN1_sampwt	UdS_ClinicalPersonnelCount	UdS_OutpatientVisits	GEN1_HoursOpenWeek	BLD_PNI_Capital	BLD_PNI_Recurrent	EQUIP_PNI_Capital	EQUIP_PNI_Recurrent	OTH1_Recurrent	HRH_PNI_Recurrent
SE	ARACAJU	41.06981244		122939	40	2328.512108	232.8512108	506.7874801	101.357496	0	107656.174
PE	RECIFE	18.49706667			40	15926.30303	1592.630303	386.6262108	77.32524216	0	231496.2721
PE	RECIFE	18.49706667	55	47649	40	8533.333333	853.3333333	105.5074559	21.10149119	0	160152.3392
PE	RECIFE	18.49706667	41	20231	40	5236.363636	523.6363636	105.5074559	21.10149119	0	123378.1442
PE	RECIFE	18.49706667	42	42785	40	9290.343434	929.0343434	105.5074559	21.10149119	0	267230.7692
PE	RECIFE	18.49706667	22	5532	40	6635.959596	663.5959596	760.5711701	152.114234	0	110146.5176
SE	ARACAJU	41.06981244	21	19099	40	2798.25	279.825	2274.531867	454.9063733	0	28299.98889
SE	ARACAJU	41.06981244	14	8438	40	2073.229974	207.3229974	2169.024411	433.8048821	0	23274.82225
SE	ARACAJU	41.06981244	28	27700	40	7582.040816	758.2040816	2450.143166	490.0286331	0	51996.56448
SE	ARACAJU	41.06981244	30	7746	40	3419.119898	341.9119898	2169.024411	433.8048821	0	60900.21751
SE	ARACAJU	41.06981244	19	23196	40	7335.183673	733.5183673	2169.024411	433.8048821	0	45880.07993
SE	ARACAJU	41.06981244	11	11785	40	480	48	313.4743747	62.69487493	0	32652.64378
SE	ARACAJU	41.06981244	31	18667	40	2129.142857	212.9142857	2169.024411	433.8048821	0	61176.48284
SE	ARACAJU	41.06981244	12	10372	40	1208.4	120.84	2256.83006	451.366012	0	25896
SE	ARACAJU	41.06981244	42		40	2054.58023	205.458023	2256.83006	451.366012	0	61567.80626
SE	ARACAJU	41.06981244	20	6461	40	3972.395663	397.2395663	2169.024411	433.8048821	0	31317.47982
PA	CASTANHAL	44.44893474	14	12346	3	4929.6	492.96	451.3374504	90.26749009	0	86809.69662
PA	CASTANHAL	44.44893474	7	9120	30	4171.2	417.12	231.5642986	46.31285973	0	19911.50077
PA	CASTANHAL	44.44893474	7	7026	40	2844	284.4	249.2510189	49.85020379	0	7900.116923
PA	CASTANHAL	44.44893474	7	8786	35	2711.28	271.128	252.1136854	50.42273708	0	2891.226923
DF	BRASILIA	4.894973674			60	31838.57143	3183.857143	6009.373428	1201.874686	80	405803.1269
DF	BRASILIA	4.894973674	66	53277	40	14057.14286	1405.714286	1361.418302	272.2836603	0	465940.3846
DF	BRASILIA	4.894973674	37	34454	40	6428.571429	642.8571429	1267.35865	253.47173	0	577203.72
DF	BRASILIA	4.894973674	49	6831	10	6428.571429	642.8571429	298.8205613	59.76411227	0	434247.3141
DF	BRASILIA	4.894973674	55	41184	45	5142.857143	514.2857143	1894.945355	378.9890709	0	659760.0605
DF	BRASILIA	4.894973674	11	5732	12	2142.857143	214.2857143	1056.460969	211.2921938	0	125815.3846
DF	BRASILIA	4.894973674	6	3448	8	2328.512108	232.8512108	1056.460969	211.2921938	0	87871.15543
PR	CURITIBA	4.197397916	37	27204	60	2640	264	848.3768196	169.6753639	0	62739.36719
PR	FAZENDA RIO GRANDE	41.99034222	11	10636	40	4752	475.2	105.5074559	21.10149119	0	28841.81285
PE	RECIFE	18.49706667	3	8003	40	560	56	105.5074559	21.10149119	0	38876.34231
PR	FAZENDA RIO GRANDE	41.99034222	13	3058	40	3036	303.6	580.9943907	116.1988781	0	42059.34577
PE	RECIFE	18.49706667		23574	40	5580	558	105.5074559	21.10149119	0	77752.68462
PE	RECIFE	18.49706667	8	29415	40	30240	3024	105.5074559	21.10149119	0	77752.68462
PE	RECIFE	18.49706667	16	19340	40	4976.969697	497.6969697	105.5074559	21.10149119	0	167181.8623
PE	RECIFE	18.49706667	8	6125	40	2328.512108	232.8512108	105.5074559	21.10149119	0	75367.91769
PE	RECIFE	18.49706667	14	19230	40	7963.151515	796.3151515	105.5074559	21.10149119	0	162738.4615
PE	RECIFE	18.49706667	8	4272	40	2328.512108	232.8512108	105.5074559	21.10149119	0	119195.3146
SE	ARACAJU	41.06981244	10	11273	40	2328.512108	232.8512108	105.5074559	21.10149119	0	38505.17532
PE	RECIFE	18.49706667	9	5591	40	2328.512108	232.8512108	105.5074559	21.10149119	0	73509.61431
PR	FAZENDA RIO GRANDE	41.99034222	8	8554	40	6864	686.4	1113.572582	222.7145164	0	31728.52985
AM	MANAUS	6.663890479	67	39481	60	10028.57143	1002.857143	1892.316545	378.4633091	0	246967.4538
AM	MANAUS	6.663890479	56	25548	40	7714.285714	771.4285714	598.4964	119.69928	0	99160.99192
AM	MANAUS	6.663890479	49	26015	40	6171.428571	617.1428571	739.0075667	147.8015133	0	131807.0786
AM	MANAUS	6.663890479	15	2801	40	4821.428571	482.1428571	313.4743747	62.69487493	0	94213.36385
AM	MANAUS	6.663890479	43	50880	60	9257.142857	925.7142857	619.7859708	123.9571942	0	167125.6186
AM	MANAUS	6.663890479	51	22148	60	6912	691.2	660.0723892	132.0144778	0	84614.00654
AM	MANAUS	6.663890479			60	12342.85714	1234.285714	445.8545291	89.17090582	0	68307.69231
AM	MANAUS	6.663890479	13	1560	40	4821.428571	482.1428571	193.3131054	38.66262108	0	98887.24667
AM	MANAUS	6.663890479	32	12456	40	2328.512108	232.8512108	506.7874801	101.357496	0	82935.29827
AM	MANAUS	6.663890479	14	5980	40	4821.428571	482.1428571	415.6643141	83.13286282	0	44553.69231
AM	MANAUS	6.663890479	81	28606	50	12342.85714	1234.285714	1241.455797	248.2911595	0	138631.1538
AM	MANAUS	6.663890479	70	67101	60	9257.142857	925.7142857	743.2534554	148.6506911	0	121436.9158
AM	MANAUS	6.663890479	6	2520	4	3857.142857	385.7142857	1056.460969	211.2921938	0	156838.32
AM	MANAUS	6.663890479	43	10606	40	7714.285714	771.4285714	499.2271356	99.84542712	0	112692.9704
AM	MANAUS	6.663890479	6	2411	4	2328.512108	232.8512108	1056.460969	211.2921938	0	108084.4315
AM	MANAUS	6.663890479	17	2801	40	4821.428571	482.1428571	2260.733331	452.1466661	0	117999.1038
AM	MANAUS	6.663890479	35	28594	40	9257.142857	925.7142857	692.1584856	138.4316971	0	102440.475
AM	MANAUS	6.663890479	51	37920	55	6942.857143	694.2857143	637.7459994	127.5491999	0	95850.94385
AM	MANAUS	6.663890479	111	31521	40	10800	1080	433.3661206	86.67322412	0	78654.26769
AM	MANAUS	6.663890479	56	43594	60	9257.142857	925.7142857	774.4359611	154.8871922	0	120149.8869
SP	SAO PAULO	14.1378193	19	18912	60	4162.666667	416.2666667	1065.370487	213.0740975	0	147896.3326
SP	SAO PAULO	14.1378193	19	22718	60	6960.218182	696.0218182	1065.370487	213.0740975	0	80719.98462
SP	GUARULHOS	57.05948394	16	16800	50	2328.512108	232.8512108	1489.796724	297.9593447	0	64511.96226
SP	HORTOLANDIA	375.6964071	161	125290	45	2400	240	2344.686649	468.9373298	0	106564.7027
SP	SOROCABA	127.0058873	70	33705	70	3323.076923	332.3076923	3836.628439	767.3256878	0	103069.89
SP	GUARULHOS	57.05948394	23	12472	50	2328.512108	232.8512108	635.9754983	127.1950997	0	62968.09798
SP	GUARULHOS	57.05948394	12	12309	50	4620	462	298.8205613	59.76411227	0	47781.74063
SP	GUARULHOS	57.05948394	21	18980	60	4620	462	474.6663212	94.93326425	0	39201.84462
SP	SOROCABA	127.0058873	24	30160	60	3692.307692	369.2307692	3446.796219	689.3592439	0	117580.0567
SP	GUARULHOS	57.05948394	77	48594	60	38260.2	3826.02	5615.902848	1123.18057	0	136356.358
SP	HORTOLANDIA	375.6964071	38	95192	40	7590	759	2159.365575	431.873115	0	38519.01612
SP	SAO PAULO	14.1378193	36	29005	65	6230.769231	623.0769231	760.5711701	152.114234	0	122685.2308
SP	JUNDIAI	209.1059878	16	6917	32	2328.512108	232.8512108	410.3067731	82.06135462	0	48651.92308
MG	DIVINOPOLIS	423.3276961	11	8286	40	6545.454545	654.5454545	1056.460969	211.2921938	0	49007.34392
MG	DIVINOPOLIS	423.3276961	39	46668	55	1558.441558	155.8441558	914.3979515	182.8795903	0	59042.29152
RS	GRAVATAI	21.88028682	12	3000	40	2813.76	281.376	1056.460969	211.2921938	0	111892.5614
RS	PELOTAS	18.51403401	12	8811	40	1728	172.8	193.3131054	38.66262108	0	91448.0983
RS	PELOTAS	18.51403401	5	5992	20	1898.868888	189.8868888	193.3131054	38.66262108	0	12093.02077
RS	PELOTAS	18.51403401	11	8989	40	1875.426062	187.5426062	105.5074559	21.10149119	0	8259.285223
RS	PELOTAS	18.51403401	10	6768	30	2218.487395	221.8487395	193.3131054	38.66262108	0	10969.07077
RS	PELOTAS	18.51403401	28	23108	60	1920	192	105.5074559	21.10149119	0	73056.39467
RS	PELOTAS	18.51403401	5	8187	20	1728	172.8	105.5074559	21.10149119	0	27093.00495
RS	PELOTAS	18.51403401	14	18582	40	1966.08	196.608	105.5074559	21.10149119	0	31439.34802
RS	PELOTAS	18.51403401	9	6739	40	2109.85432	210.985432	105.5074559	21.10149119	0	39901.08154
RS	PELOTAS	18.51403401	27	21976	60	2344.282577	234.4282577	193.3131054	38.66262108	0	29791.90449
RS	PELOTAS	18.51403401	9	8051	30	2156.369748	215.6369748	193.3131054	38.66262108	0	38254.38462
RS	PELOTAS	18.51403401	33	31712	40	2344.282577	234.4282577	193.3131054	38.66262108	0	68995.20115
RS	PELOTAS	18.51403401	12	29236	40	1728	172.8	105.5074559	21.10149119	0	118268.2062
RS	PELOTAS	18.51403401	15	17445	40	1669.565217	166.9565217	225.6687252	45.13374504	0	74757.34522
RS	PELOTAS	18.51403401	16	15906	40	1878.26087	187.826087	193.3131054	38.66262108	0	70530.89503
RS	PELOTAS	18.51403401	32	24083	40	2063.193277	206.3193277	193.3131054	38.66262108	0	178287.6785
RS	PELOTAS	18.51403401	42	62760	60	3516.423866	351.6423866	193.3131054	38.66262108	0	165127.8037
RS	PELOTAS	18.51403401	16	15432	40	1898.868888	189.8868888	105.5074559	21.10149119	0	45853.24385
RS	PELOTAS	18.51403401	14	16599	30	2025.460147	202.5460147	105.5074559	21.10149119	0	70458.66923
RS	PELOTAS	18.51403401	34	21145	60	3750.852124	375.0852124	105.5074559	21.10149119	0	151195.856
RS	PELOTAS	18.51403401	46	48118	60	1996.638655	199.6638655	105.5074559	21.10149119	0	159950.0392
RS	PELOTAS	18.51403401	35	37499	40	2344.282577	234.4282577	105.5074559	21.10149119	0	160109.4804
RS	PELOTAS	18.51403401	8	10576	40	1152	115.2	105.5074559	21.10149119	0	15783.92298
RS	PELOTAS	18.51403401	11	13954	40	1570.628571	157.0628571	193.3131054	38.66262108	0	36243.61846
RS	PELOTAS	18.51403401	10	11104	40	1875.426062	187.5426062	105.5074559	21.10149119	0	62198.51077
RS	PELOTAS	18.51403401	15	9732	40	1687.883456	168.7883456	105.5074559	21.10149119	0	50930.52563
RS	PELOTAS	18.51403401	28	33023	60	3217.021277	321.7021277	193.3131054	38.66262108	0	52689.9245
RS	PELOTAS	18.51403401	40	53590	40	2640	264	193.3131054	38.66262108	0	202695.4126
RS	PELOTAS	18.51403401	19	18042	40	4476.683938	447.6683938	193.3131054	38.66262108	0	128396.8185
RS	PELOTAS	18.51403401	12	12777	40	1181.518419	118.1518419	193.3131054	38.66262108	0	28164.17192
MA	SAO LUIS	22.47624248	20	17816	40	3872.166691	387.2166691	121.3335743	24.26671487	0	41571.92308
MA	SAO LUIS	22.47624248	210	143672	40	4883.478261	488.3478261	331.1761812	66.23523623	0	299179.9523
GO	GOIANIA	6.164465973	36	43236	50	2880	288	1165.057203	233.0114406	0	120042.0338
GO	GOIANIA	6.164465973	400	10905	40	1000	100	957.0902844	191.4180569	0	95585.62073
GO	GOIANIA	6.164465973	400	118800	60	5815.384615	581.5384615	1161.851194	232.3702389	0	112678.4492
GO	GOIANIA	6.164465973	28	30784	40	4266.666667	426.6666667	880.7324394	176.1464879	0	90581.53846
GO	GOIANIA	6.164465973	44	18706	60	1157.142857	115.7142857	1165.057203	233.0114406	0	99780
GO	GOIANIA	6.164465973	55	19437	50	2541.176471	254.1176471	880.7324394	176.1464879	0	119601.6923
GO	GOIANIA	6.164465973	43	10550	50	4800	480	1328.604777	265.7209554	0	77538.46154
GO	GOIANIA	6.164465973	55	5612	45	2328.512108	232.8512108	968.5380889	193.7076178	0	85467.69231
GO	GOIANIA	6.164465973	74	32800	40	1661.538462	166.1538462	968.5380889	193.7076178	0	91541.53846
GO	GOIANIA	6.164465973	243		55	8617.322835	861.7322835	298.8205613	59.76411227	0	100763.0769
GO	Goiania	6.164465973	348	66045	60	3140.463722	314.0463722	1182.75901	236.5518019	0	105003.5631
GO	GOIANIA	6.164465973	333	650000	50	12156.63376	1215.663376	1041.689925	208.337985	0	115407.6923
GO	JATAI	58.45703154	13	1751	50	4235.294118	423.5294118	225.6687252	45.13374504	0	59890.15385
GO	SANTO ANTONIO DO DESCOBERTO	73.86042504	9	6066	8	3793.92	379.392	105.5074559	21.10149119	0	43316.87144
PR	CURITIBA	4.197397916	2108	446712	40	12257.14286	1225.714286	953.8842755	190.7768551	0	232430.04
MT	POCONE	189.6794101	15	2493	40	2300	230	225.6687252	45.13374504	0	22308.69231
MT	PONTES E LACERDA	95.39689255	41	17402	40	6400	640	1165.057203	233.0114406	0	69012
MA	SAO LUIS	22.47624248	270	779892	40	1233.333333	123.3333333	288.9731988	57.79463976	0	30054.23077
MA	SAO LUIS	22.47624248	34	10232	40	1905.882353	190.5882353	313.4743747	62.69487493	0	32034.83731
MT	NOVA CANAA DO NORTE	391.8947258	4	5892	40	1200	120	225.6687252	45.13374504	0	18000
MT	CAMPO NOVO DO PARECIS	130.154941	41	30195	40	2154	215.4	1165.057203	233.0114406	0	74850.46154
MT	CAMPO NOVO DO PARECIS	130.154941	17	13488	40	2680	268	980.2611395	196.0522279	0	50960.67692
CE	ICO	409.8707848	9	3599	40	2328.512108	232.8512108	105.5074559	21.10149119	0	60742.5
CE	ICO	409.8707848	14	4042	40	2328.512108	232.8512108	105.5074559	21.10149119	0	27079.01538
GO	GOIANIA	6.164465973	198	_47.939	45	5740.63261	574.063261	1161.851194	232.3702389	0	117884.9325
GO	GOIANIA	6.164465973	610	21168	77	4322.358671	432.2358671	1077.251554	215.4503107	0	49198.36385
MS	INOCENCIA	653.9121002			0	2328.512108	232.8512108	968.5380889	193.7076178	0	19523.07692
PR	ARAPONGAS	49.35454131	24	16037	60	2622.677249	262.2677249	105.5074559	21.10149119	0	29837.91
PR	ARAPONGAS	49.35454131	27	7788	40	4586.102293	458.6102293	848.3768196	169.6753639	0	26562.18462
PR	ARAPONGAS	49.35454131	23	21186	90	3511.234568	351.1234568	193.3131054	38.66262108	0	11663.07692
PR	ARAPONGAS	49.35454131	10	9601	40	1719.78836	171.978836	193.3131054	38.66262108	0	14301.92308
GO	RIO VERDE	26.09305919	24	37693	55	4608	460.8	1077.251554	215.4503107	0	87670.78615
PA	PARAUAPEBAS	31.95057646	76	33924	40	1422	142.2	880.7324394	176.1464879	0	228479.76
PA	PARAUAPEBAS	31.95057646	54	15516	40	1896	189.6	968.5380889	193.7076178	0	113288.16
PA	PARAUAPEBAS	31.95057646	29	7718	40	796.32	79.632	968.5380889	193.7076178	0	69432.12
PA	PARAUAPEBAS	31.95057646	20	642	40	1422	142.2	968.5380889	193.7076178	0	76159.92
PA	IGARAPE-MIRI	118.1295648	9	66000	30	1232.4	123.24	345.8299945	69.1659989	0	11629.91538
PA	PARAUAPEBAS	31.95057646	544	48773	40	1706.4	170.64	345.8299945	69.1659989	0	76159.92
BA	CONDE	1078.504648	4	2668	40	960	96	193.3131054	38.66262108	0	10601.66769
BA	CONDE	1078.504648	8	1645	40	720	72	105.5074559	21.10149119	0	9639.894231
MA	SAO LUIS	22.47624248	28	31991	40	3301.022104	330.1022104	225.6687252	45.13374504	0	109118.0769
MA	SAO LUIS	22.47624248	35	8640	40	3226.805575	322.6805575	225.6687252	45.13374504	0	15366.65385
MA	SAO LUIS	22.47624248	32	16597	40	2328.512108	232.8512108	225.6687252	45.13374504	0	38622
MA	SAO LUIS	22.47624248	24	5202	40	2328.512108	232.8512108	105.5074559	21.10149119	0	32158.24615
GO	GOIANIA	6.164465973	40	23216	40	3714.526983	371.4526983	968.5380889	193.7076178	0	89254.61538
GO	GOINANIA	6.164465973	45	17894	45	2328.512108	232.8512108	313.4743747	62.69487493	0	56693.76923
GO	GOIANIA	6.164465973	28	6016	40	2328.512108	232.8512108	880.7324394	176.1464879	0	53687.30769
SE	ARACAJU	41.06981244	63		40	4102.943878	410.2943878	2242.176247	448.4352494	0	26124.65908
PA	PARAUAPEBAS	31.95057646	155		40	2275.2	227.52	1161.851194	232.3702389	0	19854.09653
PE	RECIFE	18.49706667	6	15040	40	6967.757576	696.7757576	105.5074559	21.10149119	0	142892.3077
PE	RECIFE	18.49706667			40	3981.575758	398.1575758	105.5074559	21.10149119	0	32515.11708
RS	GRAVATAI	21.88028682	11	0	40	2328.512108	232.8512108	1056.460969	211.2921938	0	324705.0854
RS	GRAVATAI	21.88028682	20	13680	40	3751.68	375.168	1056.460969	211.2921938	0	255250.3253
RS	GRAVATAI	21.88028682	15	3000	47.5	1172.4	117.24	1056.460969	211.2921938	0	130084.2861
RS	GRAVATAI	21.88028682	23	0	40	2328.512108	232.8512108	1056.460969	211.2921938	0	207933.9623
RS	GRAVATAI	21.88028682	22	0	75	2328.512108	232.8512108	1056.460969	211.2921938	0	426198.9944
SP	JUNDIAI	209.1059878	17	18591	35	4429.44	442.944	580.9943907	116.1988781	0	109877.9175
SP	JUNDIAI	209.1059878	15	13729	32.5	2328.512108	232.8512108	580.9943907	116.1988781	0	130201.6185
SP	JUNDIAI	209.1059878	22	14284	1.354166667	5905.92	590.592	580.9943907	116.1988781	0	199707.7415
SP	JUNDIAI	209.1059878	12	15435	35.5	4429.44	442.944	580.9943907	116.1988781	0	139047.3467
SP	JUNDIAI	209.1059878	14	14969	32.5	5905.92	590.592	580.9943907	116.1988781	0	109330.2692
MA	SAO LUIS	22.47624248	300	139508	40	6500	650	211.0149119	42.20298238	0	164446.1538
SP	JUNDIAI	209.1059878	9	6574	32.5	2328.512108	232.8512108	410.3067731	82.06135462	0	81320.88462
SP	JUNDIAI	209.1059878	15	8337	32.5	2328.512108	232.8512108	410.3067731	82.06135462	0	17176.92308
PR	GUARAPUAVA	28.11319948	25	8945	40	2866.313933	286.6313933	848.3768196	169.6753639	0	29533.84615
PR	GUARAPUAVA	28.11319948	9	18865	40	4299.470899	429.9470899	760.5711701	152.114234	0	51558.46154
MS	DOURADOS	22.15252943			0	5063.876923	506.3876923	2256.83006	451.366012	0	25200
MS	DOURADOS	22.15252943			0	1898.953846	189.8953846	2169.024411	433.8048821	0	12461.53846
MS	DOURADOS	22.15252943			0	1728	172.8	2274.531867	454.9063733	0	24000
MS	DOURADOS	22.15252943			0	3323.076923	332.3076923	2911.893774	582.3787549	0	44307.69231
AL	FEIRAGRANDE	1047.677277	10	10510	40	1866.666667	186.6666667	1056.460969	211.2921938	0	17399.42769
AL	FEIRAGRANDE	1047.677277	15	10737	40	1866.666667	186.6666667	1056.460969	211.2921938	0	16516.66154
AL	FEIRA GRANDE	1047.677277	14	13485	40	1866.666667	186.6666667	1056.460969	211.2921938	0	17678.30769
MA	SAO LUIS	22.47624248	9	16800	40	7000	700	539.1430999	107.82862	0	303461.5385
PR	GUARAPUAVA	28.11319948	81	856	22	5159.365079	515.9365079	1044.895934	208.9791868	0	46361.53846
PR	GUARAPUAVA	28.11319948	3	3276	40	1719.78836	171.978836	760.5711701	152.114234	0	48600
PR	GUARAPUAVA	28.11319948	39	12626	70	3726.208113	372.6208113	760.5711701	152.114234	0	48712.5
PR	GUARAPUAVA	28.11319948	3	2582	40	2579.68254	257.968254	105.5074559	21.10149119	0	45272.30769
PR	GUARAPUAVA	28.11319948	9	3087	40	2293.051146	229.3051146	957.0902844	191.4180569	0	34393.84615
PR	GUARAPUAVA	28.11319948	6	7485	40	2579.68254	257.968254	760.5711701	152.114234	0	25068.46154
SP	SAO PAULO	14.1378193	36	35306	60	7056	705.6	1817.052496	363.4104991	0	106216.3836
SP	SAO PAULO	14.1378193	38	25273	60	9672.881895	967.2881895	1236.058105	247.211621	0	131110.6431
SP	SUZANO	254.1589796	13	28755	70	10850	1085	580.9943907	116.1988781	0	75285.5127
SP	SAO PAULO	14.1378193	37	24088	60	10203.46191	1020.346191	760.5711701	152.114234	0	166082.4369
SP	SAO PAULO	14.1378193	34	22570	60	5788.764059	578.8764059	848.3768196	169.6753639	0	199057.581
SP	SAO PAULO	14.1378193	29	25234	60	11334.19355	1133.419355	1056.460969	211.2921938	0	161355.161
SP	SAO PAULO	14.1378193	49	43651	60	7020	702	1041.689925	208.337985	0	263162.2332
SP	SAO PAULO	14.1378193	88	12658	60	7482.538737	748.2538737	953.8842755	190.7768551	0	100052.5546
SP	SAO PAULO	14.1378193	23	19388	60	8162.769532	816.2769532	1596.124793	319.2249586	0	180305.3508
SP	SAO PAULO	14.1378193	39	11342	60	7945.095677	794.5095677	1596.124793	319.2249586	0	110802.8708
SP	SAO PAULO	14.1378193	51	22679	50	2328.512108	232.8512108	6849.457703	1369.891541	0	103675
SP	SAO PAULO	14.1378193	31	25868	50	2328.512108	232.8512108	3826.511698	765.3023397	0	133881.0169
SP	SAO PAULO	14.1378193	31	23374	75	8162.769532	816.2769532	193.3131054	38.66262108	0	100843.2
SP	SAO PAULO	14.1378193	20	12240	55	9523.23112	952.323112	1341.565561	268.3131122	0	102433.203
GO	GOIANIA	6.164465973	21	9723	40	2328.512108	232.8512108	968.5380889	193.7076178	0	59702.30769
PR	GUARAPUAVA	28.11319948	6	4659	40	2293.051146	229.3051146	105.5074559	21.10149119	0	15351.92308
PR	GUARAPUAVA	28.11319948	12	14608	40	3788.571429	378.8571429	760.5711701	152.114234	0	31382.30769
PR	GUARAPUAVA	28.11319948	12	3124	40	2021.925926	202.1925926	760.5711701	152.114234	0	35903.07692
RS	PELOTAS	18.51403401	10	4952	40	1758.211933	175.8211933	193.3131054	38.66262108	0	61366.72154
GO	SANTO ANTONIO DO DESCOBERTO	73.86042504	10	3528	8	3456	345.6	105.5074559	21.10149119	0	49564.14239
RS	GRAVATAI	21.88028682	14	0	40	3517.2	351.72	1056.460969	211.2921938	0	143790.4288
CE	ICO	409.8707848	8	1516	40	2328.512108	232.8512108	1056.460969	211.2921938	0	27504.55385
GO	GOIANIA	6.164465973	80	63793	40	4052.211254	405.2211254	968.5380889	193.7076178	0	31846.15385
PA	CASTANHAL	44.44893474	11	4283	50	2030.616	203.0616	249.2510189	49.85020379	0	54976.95208
MA	SAO LUIS	22.47624248	81		40	4517.527806	451.7527806	313.4743747	62.69487493	0	55734.48462
SP	GUARULHOS	57.05948394	20	9359	50	2328.512108	232.8512108	404.3280173	80.86560346	0	95517.38296
GO	GOIANIA	6.164465973	64	19288	40	5922.580645	592.2580645	968.5380889	193.7076178	0	195073.8462
PR	GUARAPUAVA	28.11319948	4	8338	40	3600	360	760.5711701	152.114234	0	31878.46154
PR	GUARAPUAVA	28.11319948	4	6685	40	2866.313933	286.6313933	760.5711701	152.114234	0	34890
SP	HORTOLANDIA	375.6964071	39	33148	40	5300	530	1996.629275	399.325855	0	26208
BA	CONDE	1078.504648	20	4560	40	1560	156	313.4743747	62.69487493	0	30307.38462
SP	SAO PAULO	14.1378193	32	30425	50	2328.512108	232.8512108	1996.629275	399.325855	0	129474.0954
MA	SAO LUIS	22.47624248	20	1095	40	3872.166691	387.2166691	105.5074559	21.10149119	0	42250.15385
PR	GUARAPUAVA	28.11319948	12	2924	40	2293.051146	229.3051146	760.5711701	152.114234	0	23988.46154
SP	SUZANO	254.1589796	7	53161	50	9765	976.5	298.8205613	59.76411227	0	25442.30769
PE	RECIFE	18.49706667	8	18624	40	3981.575758	398.1575758	105.5074559	21.10149119	0	112176.3018
PA	CASTANHAL	44.44893474	23	6680	50	2654.4	265.44	261.0421658	52.20843316	0	34648.83692
MT	PONTES E LACERDA	95.39689255	15	4063	40	2000	200	968.5380889	193.7076178	0	81309.23077
AM	MANAUS	6.663890479	23	4944	30	2328.512108	232.8512108	1056.460969	211.2921938	0	79100.20615
MA	SAO LUIS	22.47624248	31	5176	40	2200	220	257.320962	51.4641924	0	125463.8846
AM	MANAUS	6.663890479	5	3486	4	2328.512108	232.8512108	1056.460969	211.2921938	0	130454.5927
RS	GRAVATAI	21.88028682	33		30	4689.6	468.96	1056.460969	211.2921938	0	108946.6178
RS	GRAVATAI	21.88028682	19	8.938	30	2328.512108	232.8512108	1056.460969	211.2921938	0	189383.5755
MT	PONTES E LACERDA	95.39689255	16	4734	40	1800	180	225.6687252	45.13374504	150	21202.26923
MS	DOURADOS	22.15252943			0	3797.907692	379.7907692	2256.83006	451.366012	0	30000
SP	SAO PAULO	14.1378193	52	26734	60	7482.538737	748.2538737	848.3768196	169.6753639	0	150757.4216
SP	SAO PAULO	14.1378193	40	25106	65	10203.46191	1020.346191	760.5711701	152.114234	0	289975.5646
SP	SAO PAULO	14.1378193	17	21225	50	6802.307943	680.2307943	686.5018467	137.3003693	0	51264.46154
PR	ARAPONGAS	49.35454131	12	9898	45	2328.512108	232.8512108	105.5074559	21.10149119	0	24347.11587
MS	DOURADOS	22.15252943			0	2531.938462	253.1938462	2911.893774	582.3787549	0	27600
PE	RECIFE	18.49706667	11	4551	40	2328.512108	232.8512108	105.5074559	21.10149119	0	77690.79692
PE	RECIFE	18.49706667	11	34693	40	19907.87879	1990.787879	105.5074559	21.10149119	0	77752.68462
SP	SAO PAULO	14.1378193	19	16974	50	2328.512108	232.8512108	848.3768196	169.6753639	0	92752.31308
MS	DOURADOS	22.15252943			0	10800	1080	2256.83006	451.366012	0	34800
RS	GRAVATAI	21.88028682	22	4500	40	2328.512108	232.8512108	1056.460969	211.2921938	0	170158.0122
SP	SAO PAULO	14.1378193	25	21065	50	2328.512108	232.8512108	211.0149119	42.20298238	0	48596.30308
GO	GOIANIA	6.164465973	28	12600	40	2328.512108	232.8512108	313.4743747	62.69487493	0	97523.07692
PE	RECIFE	18.49706667	4	8500	40	13271.91919	1327.191919	105.5074559	21.10149119	0	87323.07692
PR	FAZENDA RIO GRANDE	41.99034222	6	7758	40	5280	528	1025.766933	205.1533866	0	29808.19169
PR	FAZENDA RIO GRANDE	41.99034222	17	7974	40	3168	316.8	1341.565561	268.3131122	0	26125.029
GO	JATAI	58.45703154	61	3881	50	9995.294118	999.5294118	225.6687252	45.13374504	0	117462.4615
MG	DIVINOPOLIS	423.3276961	10	1987	40	2038.441558	203.8441558	105.5074559	21.10149119	0	75582.14892
MS	DOURADOS	22.15252943			0	2848.430769	284.8430769	2169.024411	433.8048821	0	43200
MS	DOURADOS	22.15252943			0	3323.076923	332.3076923	2824.088125	564.817625	0	19384.61538
AM	MANAUS	6.663890479	16	1949	40	4821.428571	482.1428571	317.3776452	63.47552904	0	107376.3646
MA	SAO LUIS	22.47624248	68	254127	40	4122.382979	412.2382979	633.3964272	126.6792854	0	150965.2846
MA	SAO LUIS	22.47624248	158	552677	40	45818.18182	4581.818182	691.659989	138.3319978	0	171255.5672
AM	MANAUS	6.663890479	15	4140	40	4821.428571	482.1428571	412.8257046	82.56514093	0	82676.82186
CE	ICO	409.8707848	9	4239	40	2328.512108	232.8512108	105.5074559	21.10149119	0	34841.53846
MS	DOURADOS	22.15252943			0	4080	408	2911.893774	582.3787549	0	34800
SP	SAO PAULO	14.1378193	15	2737	55	2328.512108	232.8512108	6035.943967	1207.188793	0	38329.19367
SP	SAO PAULO	14.1378193	31	58497	60	10203.46191	1020.346191	2472.11621	494.423242	0	49356.97
SP	SAO PAULO	14.1378193	16	11573	60	6122.077149	612.2077149	1891.121819	378.2243638	0	88886.49404
SP	SAO PAULO	14.1378193	33	12000	60	10203.46191	1020.346191	1891.121819	378.2243638	0	96209.75354
SP	SAO PAULO	14.1378193	18	40651	55	8502.884929	850.2884929	1891.121819	378.2243638	0	149073.1685
SP	SAO PAULO	14.1378193	17	37368	60	6122.077149	612.2077149	1891.121819	378.2243638	0	211939.2861
SP	SAO PAULO	14.1378193	21	48637	60	8162.769532	816.2769532	1891.121819	378.2243638	0	131319.2308
SP	SAO PAULO	14.1378193	73	9891	55	2328.512108	232.8512108	3201.249248	640.2498495	0	144812.4044
SP	SAO PAULO	14.1378193	17	13861	60	7482.538737	748.2538737	9845.560501	1969.1121	0	52048.44923
SP	SAO PAULO	14.1378193	29	23155	55	7414.515658	741.4515658	1891.121819	378.2243638	0	61793.0844
SP	SAO PAULO	14.1378193	80	145287	60	8502.884929	850.2884929	2560.142246	512.0284491	0	72865.54385
SP	SAO PAULO	14.1378193	28	72804	55	2328.512108	232.8512108	1891.121819	378.2243638	0	164627.0592
SP	SAO PAULO	14.1378193	31	28640	50	2328.512108	232.8512108	2811.381296	562.2762592	0	60542.56551
SP	SAO PAULO	14.1378193	38	48982	60	8502.884929	850.2884929	17987.95534	3597.591069	0	159073.56
SP	SAO PAULO	14.1378193	29	33340	50	2328.512108	232.8512108	9649.041386	1929.808277	0	101139.4154
SP	SAO PAULO	14.1378193	39	27895	60	8843.000326	884.3000326	2546.185533	509.2371067	6000	107249.7695
SP	SAO PAULO	14.1378193	28	37515	60	8162.769532	816.2769532	2472.11621	494.423242	0	85869.6
SP	SAO PAULO	14.1378193	13	6769	50	2328.512108	232.8512108	1236.058105	247.211621	0	113022.4246
SP	SAO PAULO	14.1378193	4	6980	45	2328.512108	232.8512108	1891.121819	378.2243638	0	11847.69231
SP	SAO PAULO	14.1378193	52	42747	65	10883.69271	1088.369271	2472.11621	494.423242	0	143620.404
PE	RECIFE	18.49706667	36	4587	40	5972.363636	597.2363636	105.5074559	21.10149119	0	184944.6568
PE	RECIFE	18.49706667	28	6378	40	5972.363636	597.2363636	105.5074559	21.10149119	0	143862.8908
PE	RECIFE	18.49706667	24	142087	40	4976.969697	497.6969697	105.5074559	21.10149119	0	101519.5385
DF	BRASILIA	4.894973674	46	24845	20	3857.142857	385.7142857	880.7324394	176.1464879	0	386034.2308
DF	BRASILIA	4.894973674	56	30276	40	2328.512108	232.8512108	1056.460969	211.2921938	0	337403.0769
DF	BRASILIA	4.894973674	12	34156	45	8571.428571	857.1428571	1056.460969	211.2921938	0	529313.4838
DF	BRASILIA	4.894973674	4		30	5142.857143	514.2857143	1056.460969	211.2921938	0	107616.9231
DF	BRASILIA	4.894973674	13	32246	40	6000	600	1056.460969	211.2921938	0	387726.9231
DF	BRASILIA	4.894973674	6	4800	8	5142.857143	514.2857143	1056.460969	211.2921938	0	35209.49231
PE	RECIFE	18.49706667	23	8754	40	5839.644444	583.9644444	105.5074559	21.10149119	0	86524.7417
AC	RIO BRANCO	22.93003427	25		40	3871.698113	387.1698113	1056.460969	211.2921938	0	74220
AC	RIO BRANCO	22.93003427	7		40	3871.698113	387.1698113	1056.460969	211.2921938	0	38208.46154
AC	RIO BRANCO	22.93003427	28	61926	50	2581.132075	258.1132075	193.3131054	38.66262108	0	116723.0769
AC	RIOBRANCO	22.93003427	18	20640	8	3870.72	387.072	386.6262108	77.32524216	0	51109.61538
AC	RIO BRANCO	22.93003427	25		40	3871.698113	387.1698113	1056.460969	211.2921938	0	74220
AC	RIO BRANCO	22.93003427	30	64848	40	2328.512108	232.8512108	1056.460969	211.2921938	0	139936.8132
AM	BOCA DO ACRE	180.8008622	46	6229	40	2199.12	219.912	331.1761812	66.23523623	0	32821.66154
PA	S.O FELIX DO XINGU	136.359838	7	1428	40	2328.512108	232.8512108	880.7324394	176.1464879	4012	26150.42308
PA	ANANINDEUA	18.86614966	16	5830	40	2904.96	290.496	225.6687252	45.13374504	0	49187.69231
PA	BELEM	9.216203246	25	168000	40	5082	508.2	612.294936	122.4589872	0	138384.96
PA	BELEM	9.216203246	72	150828	40	13862.97	1386.297	1073.128057	214.6256115	0	301837.9445
PA	BELEM	9.216203246	7	1445	40	5808	580.8	313.4743747	62.69487493	0	36060.72
PA	BELEM	9.216203246			40	10890	1089	506.7874801	101.357496	0	54065.04
PA	BELEM	9.216203246	71	36891	40	5590.2	559.02	685.4467721	137.0893544	0	131588.4722
GO	SANTO ANTONIO DO DESCOBERTO	73.86042504	11	6600	40	2328.512108	232.8512108	1056.460969	211.2921938	0	77969.61538
GO	SANTO ANTONIO DO DESCOBERTO	73.86042504	8	4249	40	2328.512108	232.8512108	1056.460969	211.2921938	0	73883.16313
GO	SANTO ANTONIO DO DESCOBERTO	73.86042504	9	6958	40	3456	345.6	1056.460969	211.2921938	0	93050.78726
DF	SAMAMBAIA	4.894973674		129762		18860.16	1886.016	5482.779189	1096.555838	0	702587.6028
DF	BRASILIA	4.894973674	9	0	8	2328.512108	232.8512108	1056.460969	211.2921938	0	287081.5385
PA	S.O FELIX DO XINGU	136.359838	28	16044	40	1896	189.6	313.4743747	62.69487493	980.6	63519.69231
PA	S.O FELIX DO XINGU	136.359838	14	3336	40	1740.528	174.0528	986.2398954	197.2479791	2629	59482.40769
PA	BELEM	9.216203246	151	31200	40	10890	1089	700.1005854	140.0201171	0	56204.28
PE	RECIFE	18.49706667	25	3240	40	11944.72727	1194.472727	105.5074559	21.10149119	0	41353.84615
DF	BRASILIA	4.894973674	4	6292	8	3342.857143	334.2857143	1056.460969	211.2921938	0	104895.2308
DF	BRASILIA	4.894973674	9	2589	4	2328.512108	232.8512108	1056.460969	211.2921938	0	152072.8726
AC	RIO BRANCO	22.93003427	25	5005	40	2328.512108	232.8512108	1056.460969	211.2921938	0	59378.21538
AC	RIO BRANCO	22.93003427	11	29080	40	2581.132075	258.1132075	1056.460969	211.2921938	0	56760
AC	RIO BRANCO	22.93003427	10	16800	30	3871.698113	387.1698113	968.5380889	193.7076178	0	34839.23077
AC	RIO BRANCO	22.93003427	12	16280	40	3226.415094	322.6415094	105.5074559	21.10149119	0	33507.69231
PE	RECIFE	18.49706667	11	3287	40	6635.959596	663.5959596	193.3131054	38.66262108	0	89378.61337
PA	ANANINDEUA	18.86614966	56	70000	40	4357.44	435.744	1041.910311	208.3820623	0	42690
PE	RECIFE	18.49706667	26	9580	40	4976.969697	497.6969697	105.5074559	21.10149119	0	85084.3905
PA	BELEM	9.216203246			20	2328.512108	232.8512108	1056.460969	211.2921938	0	176666.7046
PA	BELEM	9.216203246			40	2328.512108	232.8512108	1056.460969	211.2921938	0	48899.17093
PA	ANANINDEUA	18.86614966	23		40	3268.08	326.808	225.6687252	45.13374504	0	119977.1863
DF	BRASILIA	4.894973674	4	1200	40	6857.142857	685.7142857	1056.460969	211.2921938	0	308091.9808
PA	ANANINDEUA	18.86614966	49	163200	40	2904.96	290.496	105.5074559	21.10149119	0	12046.15385
PA	ANANINDEUA	18.86614966				2328.512108	232.8512108	1056.460969	211.2921938	0	41996.22544
PA	S.O FELIX DO XINGU	136.359838	6	4548	40	0	0	880.7324394	176.1464879	1030	22579.57846
